# Supplementary material for: Exploring Multiple Aspects of Taxonomic and Functional Diversity in Microphytobenthic Communities: Effects of Environmental Gradients and Temporal Changes
Source: Front Microbiol. 2021 May 21;12:668993. doi: 10.3389/fmicb.2021.668993 (PMC8175668; doi:10.3389/fmicb.2021.668993)
Supplement: Supplementary file 2 [file Table_2.XLSX]

## Sheet: Data S1
Taxonomic composition June
Rock pool no.	Achnanthes brevipes	Achnanthes coarctata	Achnanthes lemmermannii	Achnanthes linearis	Achnanthes minuscula	Achnanthes cf. minuscula	Achnanthes sp. (cf. vistulana)	Achnanthes sp. (cf. thermalis)	Achnanthes subsalsa	Achnanthidium minutissimum	Adlafia minuscula	Amphora copulata	Amphora inariensis	Amphora libyca	Amphora micrometra	Amphora ovalis	Amphora pediculus	Amphora cf. pediculus	Amphora sp. (cf. copulata)	Bacillaria paxillifera	Berkeleya fennica	Berkeleya rutilans	Brachysira vitrea	Brebissonia lanceolata	Caloneis bacillum	Catenula adhaerens	Cavinula variostriata	Chamaepinnularia cf. evanida	Cocconeis costata	Cocconeis hauniensis	Cocconeis neothumensis	Cocconeis pediculus	Cocconeis placentula	Cocconeis scutellum	Cocconeis stauroneiformis	Cosmioneis pusilla	Craticula halophilioides	Craticula cf. molestiformis	Craticula cf. subminuscula	Ctenophora pulchella	Cyclotella choctawhatcheeana	Cylindrotheca closterium	Diatoma constricta	Diatoma moniliformis	Diatoma tenuis	Diploneis didyma	Diploneis elliptica	Discostella stelligera	Encyonema minutum
1	0	0	0	0	0	0	0	0	0	0	0	0	0	0.198413	1.38889	0	0	0	0	0	0	0.595238	0	0	0	0	0	0	0	0	0	0	0.198413	0	0.198413	0	0.198413	0	0	0	0	0	0	4.7619	0	0	0	0	0
2	0	0	0	0.196078	0	0	0	0	0	0	0	0	0.196078	0	0.392157	0	0.392157	0	0	0	0	1.37255	0	0	0	0	0	0	0	0	0	0.392157	0	0	0	0	0	0	0	0	0	0	0	12.549	0	0	0	0	0
3	0	0	0	0	0	0	0	0	0	0	0	0	0	0	4.59082	0	0	0	0	0	0	1.1976	0	0	0	0	0	0	0	0	0	0.199601	0.199601	0	0	0	0	0	0	0.199601	0	0	0	10.3792	0	0	0	0	0
4	0	0	0	0	0	0	0	0	0	0	0	0	0	0	0.198413	0	0	0	0	0	0	1.78571	0	0	0	0	0	0	0	0	0	0	0	0	0.793651	0	0	0	0	0	0	0	0.198413	18.4524	0.396825	0	0	0	0
5	0	0	0	0	0.194932	0	0	0	0	4.09357	0	0	0	0	0	0	0	0	0	0	0	0.584795	0	0	0	0	0	0	0	0	0	0	0	0	0	0	0	0	0	0	0	0	0	0	0	0	0	0	0
6	0	0	0	0	0	0	0	0	0	91.9325	0	0	0	0	0	0	0	0	0	0	0	0.187617	0	0	0	0	0	0	0	0	0	0	0	0	0	0	0	0	0	0	0.562852	0	0	0.375235	0	0	0	0	0
7	0	0	0	0	0	0	0	0	0	20.6501	0.764818	0	0	0	0	0	0	0	0	0	0	0	0	0	0	0	0	0	0	0	0	0	0	0	0	0	0	0	0	0.191205	0	0	0	0	0	0	0	0	0
8	0.196464	0	0.392927	0	0	0	0	0	0.392927	6.09037	0	0	0.196464	0.392927	0	0	0	0	0	0	0.196464	1.17878	0	0	0	0	0	6.4833	0	0	0.196464	0.392927	0	0.785855	0	0.392927	0	0	0	0.392927	0.589391	0	0	3.33988	0.392927	0.196464	0.196464	0	0
9	1.2939	0	0	0	0	0	0	0	0	0.184843	0	0	0	0	1.84843	0	0	0	0	0	0.369686	0.369686	0	0	0	0	0	0	0	0	0	0.184843	0.184843	0.184843	0	0	0	0	0	0.924214	0	0	0	0.554529	0	0	0	0	0
10	0	0	0	0	0	0	0	0	0	0	0	0	0	0	0	0	0	0	0	0	0	1.17878	0	0	0	0	0	0	0	0	0	0.196464	0	0	0	0	0	0	0	0	0	0	0	0.785855	0	0	0	0	0
11	0	0	0	0	0	0	0	0	0	0	0	0	0	0	0	0	0.196464	0	0	0	0	5.10806	0	0	0	0	0	0	0	0	0	0	0.785855	0	0	0	0	0	0	2.1611	0	0	0.196464	6.87623	0.196464	0	0	0	0
12	0	0	0	0	0	0.198413	0	0	0	0	0	0	0	0	0	0	0.595238	0	0	0	0	0.396825	0	0	0	0	0	0	0	0	0	0	0.198413	0	0	0	0	0	0	0	0	0	0	0.396825	0	0	0	0	0
13	0	0	0	0	0	0	0	0	0	27.4704	0	0	0	0	0	0	0	0	0	0	0	0	0	0	0	0	0	0	0	0	0.197628	0.197628	0	0.592885	0	0	0	0	0	0	0	0	0	0	0	0	0	0	0
14	0	0	0	0	0	0	0	0	0	0	0	0	0	0	0	0	0.194175	0	0	0	0	0.582524	0	0	0	0	0	0	0	0	0	0.194175	0	0.194175	0	0	0	0	0	0.194175	0	0.194175	0	2.13592	0	0	0	0	0
15	0	0	0	0	0	0	0	0	0	0	0	0	0	0	0	0	0	0	0	0	0	0.784314	0	0	0	0	0	0	0	0	0	0	0	0	0	0	0	0	0	0.588235	0	0	0.588235	24.7059	0	0	0	0	0
16	0	0	0.198807	0	0	0	0	0	0.596421	0	0	0	0.198807	0	0	0	0	0	0	0	0	2.98211	0	0	0	0	0	0	0	0	0	0	0.198807	0	0	0	0	0	0	0	0	0	0.198807	4.17495	0	0	0	0	0
17	0	0	0.198807	0	0	0	0.596421	0	3.57853	70.1789	0	0	0	0	0	0	0	0	0	0	0	0.994036	0	0	0	0	0	0	0	0	0	0	0	0	0	0	0	0	0	0.397614	0.198807	0	0	0.397614	0	0	0	0	0
18	0	0	0	0	0	0	0	0	2.18688	0	0	0	0	0	0	0	0	0	0	0	0	0	0	0	0	0	0	0	0	0	0	0.198807	0	0	0	0.596421	0	0	0	0	0	0	0	0.596421	0	0	0	0	0
19	0	0	0	0	0	0	1.19284	0	7.55467	0.795229	0	0	0	0	0	0	0	0	0	0	0	0	0	0	0	0	0	0	0	0	0	0	0	0	0	0.198807	0	0	0	0	0	0	0	0.397614	0	0	0	0	0
20	0	0	0	0	0	0	0	0	0	96.2598	0	0	0	0	0	0	0	0	0	0	0	0	0	0	0	0	0	0	0	0	0	0	0	0	0.19685	0	0	0	0	0	0	0	0	0.19685	0	0	0	0	0
21	0	0	0	0	0	0	0	0	0.19802	80.396	0	0	0	0	0	0	0	0	0	0	0	0.792079	0	0	0	0	0	0	0	0	0	0	0.19802	0	0.594059	0	0	0	0	0	0	0	0	1.78218	0	0	0	0	0
22	1.13852	0	0	0	0	0	0	0	0.189753	0	0	0	0	0	0	0	0	0	0	0	0	1.13852	0	0	0	0	0	0	0	0	0	0	0.189753	0	0	0	0	0	0	0	0	0	0	20.1139	0	0	0	0	0
23	0	0	0	0	0	0	0	0	0	0	0	0	0	0	0	0	0	0	0	0	0	0	0	0	0	0	0	0	0	0	0	0	0	0	0	0	0	0	0	0	0	0	0	0	0	0	0	0	0
24	0	0	0	0	0	0	0	0	0	0	0	0	0	0	0	0	0	0	0	0	0	0.590551	0	0	0	0	0	0	0	0	0	0	0	0	0	0	0	0	0	0	0	0	0.19685	8.46457	0	0	0	0	0
25	0	0	0	0	0	0	0	0	0	0	0	0	0	0	0	0	0	0	0	0	0	0.992063	0	0	0	0	0	0	0.198413	0	0	0	0	0	0	0	0	0	0	0.198413	0	0	0	15.6746	0	0	0	0	0
26	0.598802	0	0	0	0	0	0	0	0	0	0	0	0	0	0	0	0	0	0	0	0	2.59481	0	0	0	0	0	0	0.399202	0	0	0	0	0	0	0	0	0	0	0.598802	0	0	0	23.1537	0	0	0	0	0
27	0.194932	0	0	0	0	0	0	0	0	0	0	0	0	0	0	0	0.194932	0	0	0	0	0.389864	0	0	0	0	0	0	0	0	0	0	0	0	0	0	0	0	0	0	0	0.194932	0	42.6901	0	0	0	0	0
28	0	0	0	0	0	0	0	0	0	0	0	0	0	0	0	0	0.398406	0	0	0	0	0.199203	0	0	0	0	0	0	0	0	0	0	0	0	0	0	0	0	0	0.199203	0	0	0	41.6335	0	0	0	0	0
29	12.6984	0	0	0	0	0	0	0	0	0	0	0	0	0	0	0	0	0	0	0	0	1.38889	0	0	0	0	0	0	0	0	0	0	0.198413	0	0	0	0	0	0	0	0	0	0	18.0556	0	0	0	0	0
30	0	0	0	0	0	0	0	0	0	0	0	0	0	0	0	0	0	0	0	0	0	0.792079	0	0	0	0	0	0	0	0	0	0	0	0	0.19802	0	0	0	0	0.990099	0	0	0	7.92079	0	0	0	0	0
31	0	0	0	0	0	0	0	0	0	0	0	0	0	0	0	0	0	0	0	0	0	0	0	0	0	0	0	0	0	0	0	0	0	0	0	0	0	0	0	0.194175	0	0	0	0.194175	0	0	0	0	0
32	0.198807	0	0	0	0	0	0	0	0	0	0	0	0	0	0	0	0	0	0.198807	0	0	4.17495	0	0	0	0	0	0	0	0	0	0	0	0	0.198807	0	0	0	0	7.75348	0	0.198807	0	15.1093	0	0	0	0	0
33	0	0	0	0	0	0	0	0	0	0	0	0	0	0	0	0	0	0	0	0	0	0.584795	0	0	0.194932	0	0	0	0	0	0	0	0.389864	0	0	0	0	0	0	3.7037	0	0	0	18.3236	0	0	0	0	0
34	0	0	0	0	0	0	0	0	0	0	0	0	0	0	0	0	0	0	0	0	0	0.996016	0	0	0	0	0	0	0	0	0	0	0.199203	0	0.199203	0	0	0	0.199203	0.199203	0	0	0	23.7052	0	0	0	0	0
35	0	0	0.198807	0	0	0	0	0	0	0	0	0	0.198807	0	0	0	0	0	0	0	0	0.596421	0	0	0	0	0	0	0.397614	0	0	0	0.795229	0	0.795229	0	0	0	0	0.397614	0.198807	0	0	8.74751	0	0	0	0	0
36	0	0	0	0	0	0	0	0	0	0	0	0	0	0	0	0	0	0	0	0	0	0.764818	0	0	0	0	0	0	0	0	0	0	0.191205	0	0.191205	0	0	0	0	0.956023	0	0	0.191205	10.7075	0	0	0	0	0
37	0	0	0	0	0	0	0	0	0	0	0	0	0	0	0	0	0	0	0	0	0	0.77821	0	0.194553	0	0	0	0	0	0	0	0	0.194553	0	0.194553	0	0	0	0	0	0	0	0.194553	17.5097	0	0	0	0	0
38	0	0	0	0	0	0	0	0	0	0	0	0	0	0	0	0	0.19685	0	0	0	0	1.1811	0	0	0	0	0	0	0	0	0	0	0	0	0	0	0	0	0	0.19685	0	0	0.393701	20.2756	0	0	0	0	0
39	0	0	0	0	0	0	0	0	0	0	0	0	0	0	0	0	0	0	0	0	0	0.395257	0	0	0	0	0	0	0	0	0	0	0	0	0	0	0	0	0	0	0	0	0	13.4387	0	0	0	0	0
40	0.788955	0	0	0	0	0	0	0	0	0	0	0	0	0	0	0	0	0	0	0	0	0.788955	0	0	0	0	0	0	0	0	0	0	0	0	0	0	0	0	0	0	0	0	0.394477	12.2288	0	0	0	0	0
41	0	0	0	0	0	0	0	0	0	0	0	0	0	0	0	0	0	0	0	0	0	0	0	0	0	0	0	0	0	0	0	0	0	0	0	0.19685	0	0	0	0	0.19685	0	0	4.13386	0	0	0	0	0
42	0	0	0	0	0	0	0	0	0	0	0	0	0	0	0	0	0	0	0	0	0	0	0	0	0	0	0	0	0	0	0	0	0	0	0	0	0	0	0	0	0	0	0	2.56917	0	0	0	0	0
43	0	0	0	0	0	0	0	0	0	0	0	0	0	0	0	0	0.37594	0	0	0	0	0.56391	0	0	0	0	0	0	0	0	0	0	0	0	0	0	0	0	0	0	0	0	0	4.13534	0.18797	0	0	0	0
44	0	0	0	0	0	0	0	0	0	0	0	0	0	0	0	0	0.185874	0	0	0	0	0.185874	0	0	0	0	0	0	0	0	0	0	0	0	0	0	0	0	0	0	0	0	0	5.39033	0	0	0	0	0
45	0	0	0	0	0	0	0	0	0	0	0	0	0	0	0	0.197628	0	0	0	0	0	0.988142	0	0	0	0	0	0	0	0	0	0.197628	0.197628	0	0	0	0	0	0	0.197628	0	0.592885	0.197628	3.95257	0.790514	0	0	0	0
46	0	0	0	0	0	0	0	0	0	0	0	0	0	0	0	0	0	0	0	0	0	0.787402	0	0	0	0	0	0	0	0	0	0	0.19685	0	0.19685	0	0	0	0	0.19685	0	0	0	3.14961	0.19685	0	0	0	0
47	0	0	0	0	0	0	0	0	0	1.36452	0	0	0	0	0	0	0	0	0	0	0	0	0	0	0	0	0	0	0	0	0	0	0	0	0	0	0	0	0	0	0	0	0	0	0	0	0	0	0
48	0	0	0	0	0.195312	0	0	0	0	1.17188	0	0	0	0	0	0	0	0	0	0	0	2.34375	0	0	0	0	0	0	0	0	0	0	1.17188	0	0.585938	0	0	0	0	0	0.195312	0	0	3.32031	0	0	0	0.195312	0
49	0	0	0	0	0	0	0	0	0	0.189036	0	0	0.189036	0	0	0	0	0	0	0	0	1.13422	0	0	0	0	0	0	0	0	0	0.189036	0.189036	0.189036	0	0	0	0	0	0.189036	0.189036	0	0	12.0983	0	0	0	0	0
50	0	0	0	0	0	0	0	0	0	8.73016	0	0	0	0	0	0	0	0	0	0	0	0	0	0	0	0	0	0	0	0	0	0	0	0	0	0	0	0	0	0	0.198413	0	0	0.992063	0	0	0	0	0
51	0	0	0	0	0	0	0	0	0	0.592885	0	0	0	0	0	0	0	0	0	0	0	0	0	0	0	0	0	0	0	0	0	0	0	0	0	0	0	0	0	0	0.395257	0	0	0.197628	0	0	0	0	0
52	0	0	0	0	0.19305	0	0	0	0	95.5598	0	0	0	0	0	0	0	0	0	0	0	0.19305	0	0	0	0	0	0	0	0	0	0	0	0	0.19305	0	0	0	0	0	0.19305	0	0	0.3861	0	0	0	0	0
53	0.196078	0	0	0	0	0	0	0	0	0	0	0.196078	0	0	1.17647	0	0	0	0	0	0	0.980392	0	0	0	0	0	0	0	0	0	0.196078	0	0	0	0	0	0	0	0	0	0	0	4.90196	0	0	0	0	0
54	0	0	0	0	0	0	0	0	0	0	0	0	0	0	0	0	0	0	0	0	0	1.58103	0	0	0	0	0	0	0	0	0	0	0	0	0.197628	0	0	0	0	17.3913	0	0.197628	0.197628	10.0791	0.395257	0	0	0	0
55	0	0	0	0	0	0	0	0	0	0	0	0	0	0	0	0	0	0	0	0	0	0.749064	0	0	0	0	0	0	0	0	0	0	0	0	0	0	0	0	0	0	0	0	0	12.1723	0	0	0	0	0
56	0	0	0	0	0	0	0	0	0	0	0	0	0	0	0	0	0.19685	0	0	0	0	0.984252	0	0	0	0	0	0	0	0	0	0	0.19685	0	0	0	0	0	0	0	0	0.19685	0	5.31496	0	0	0	0	0
57	0	0	0	0	0	0	0	0	0	0	0	0	0	0.194932	0	0	0	0	0	0	0	0.194932	0	0	0	0	0	0	0	0	0	0.194932	0	0	0	0	0	0	0	0	0	0	0	1.75439	0	0	0	0	0
58	0	0	0	0	0	0	0	0	0	0	0	0	0.229358	0.229358	0	0	0.688073	0	0	0	0	0	0	0	0	0	0	0	0	0	0	0.688073	0.229358	2.52294	0	0	0	0	0	0.917431	0	0	0	0	0	0	0	0	0
59	0	0	0	0	0	0	0	0	0	94.012	0	0	0	0	0	0	0	0	0	0	0	0	0	0	0	0	0	0	0	0	0	0	0	0	0	0	0	0	0	0	0.399202	0	0	0.998004	0	0	0	0	0
60	0	0	0	0	0	0	0	0	0	30.7843	0	0	0	0	0	0	0	0	0	0	0	0	40.7843	0	0.392157	0	1.37255	0	0	0	0	0	0	0	0	0	0	0	0	0	0	0	0	0.392157	0	0	0	0	0
61	0	0	0	0	0	0	0	0	0	94.8819	0	0	0	0	0	0	0	0	0	0	0	0	0	0	0	0	0	0	0	0	0	0	0	0	0	0	0	0	0	0	0	0	0	0.984252	0	0	0	0	0
62	0	0	0	0	0	0	0	0	0	93.2939	0	0	0	0	0	0	0	0	0	0	0	0	0	0	0	0	0	0	0	0	0	0.197239	0.197239	0	0	0	0	0	0	0	0	0	0	0	0	0	0	0	0
63	0	0	0	0	0	0	0	0	0	25.1938	0	0	0	0	0	0	0.193798	0	0	0.193798	0	2.32558	0	0	0	0	0	0	0	0	0	0	0	0	0	0	0	0	0	0	0	0.193798	0.193798	9.88372	0.387597	0	0	0	0
64	0	0	0	0	0	0	0	0	0	95.3307	0	0	0	0	0	0	0	0	0	0	0	0	0	0	0	0	0	0	0	0	0	0	0.194553	0	0	0	0	0	0	0	0.389105	0	0	0.972763	0	0	0	0	0
65	0	0	0	0	0	0	0	0	0	36.4706	0	0	0	0	0	0	0	0	0	0	0	0	0	0	0	0	0	0	0	0	0	0	0	0	0	0	0	0	0	0	0	0	0	0	0	0	0	0	0
66	0	0	0	0	0	0	0	0	0	8.51485	0	0	0	0	0	0	0	0	0	0	0	0	0	0	0.19802	0	0	0	0	0	0	0	0	0	0	0	0	0	0	0	0	0	0	0.594059	0	0	0	0	0
67	0	0	0	0	0	0	0	0	0	97.8261	0	0	0	0	0	0	0	0	0	0	0	0	0	0	0	0	0	0	0	0	0	0	0	0	0	0	0	0	0	0	0	0	0	0	0	0	0	0	0
68	0	0	0	0	0	0	0	0	0	2.34375	0	0	0	0	0	0	0	0	0	0	0	0.195312	0	0	0	0	0	0	0	0	0.195312	0.195312	0	0	0	0	0	0	0	0	0.195312	0	0	3.51562	0.195312	0	0	0	0
69	0	0	0	0	0	0	0	0	0	61.1111	0	0	0	0	0	0	0	0	0	0	0	0.222222	0	0	0	0	0	0	0	0	0.222222	0.666667	0	0.444444	0	0	0	0	0	0.222222	1.11111	0	0	3.77778	0	0	0	0	0
70	0	0	0	0	0	0	0	0	0	0	0	0	0	0	0	0	0	0	0	0	0	0	0	0	0	0	0	0	0	0	0	0.198413	0	0	0	0	0	0	0	0	0	0	0	27.7778	0	0	0	0	0
71	0	0	0	0	0	0	0	0	0	0	0	0	0	0	0	0	0	0	0	0	0	0.194175	0	0	0	0	0	0	0	0	0	0.194175	0	0	0	0	0	0	0	0	0	0	0	36.8932	0	0	0	0	0
72	0	0	0	0	0	0	0	0	0	0	0	0	0	0	0	0	0	0	0	0	0	0.199601	0	0	0	0	0	0	0	0	0	0	0	0	0	0	0	0	0	0	0	0	0	1.79641	0	0	0	0	0
73	0	0	0	0	0	0	0	0	0	0	0	0	0	0	0	0	0.198413	0	0	0	0	0.396825	0	0	0	0	0	0	0	0	0	0	0	0	0.198413	0	0	0	0	0	0	0	0	2.18254	0	0	0	0	0
74	0	0	0	0	0	0	0	0	0.199601	0	0	0	0	0	0	0	0	0	0	0	0	0	0	0	0	0	0	0	0	0	0	0	0	0	0	0	0	0	0	0	0	0	0	0	0	0	0	0	0
75	0	0	0	0	0	0	0	0	0	0	0	0	0	0	0	0	0	0	0	0	0	0.396825	0	0	0	0	0	0	0	0	0	0.198413	0.198413	0	0	0	0	0	0	0	0	0.198413	0.198413	6.74603	0.198413	0	0	0	0
76	0	0	0	0	0	0	0	0	0	0	0	0	0	0	0	0	0	0	0	0	0	0	0	0	0	0	0	0	0	0	0	0	0	0	0	0	0	0	0	0	0	0	0	0.776699	0	0	0	0	0
77	0	0	0	0	0	0	0	0	0.197239	0	0	0	0	0	0	0	0	0	0	0	0	0	0	0	0	0	0	0	0	0	0	0	0.197239	0	0	0	0	0	0	0	0	0	0	0.394477	0	0	0	0	0
78	0	0	0	0	0	0	0	0	0	0	0	0	0	0	0.587084	0	0	0	0	0	0	0.195695	0	0	0	0	0	0	0	0	0	0	0	0	0	0	0	0	0	0.195695	0	0	0.195695	2.54403	0	0	0	0	0
79	0.583658	0	0	0	0	0	0	0	0	0	0	0	0	0	10.5058	0	0	0	0	0	0	0	0	0	0	0	0	0	0	0	0	0	0	0	0	0	0	0.389105	0	0	0	0	0.194553	2.33463	0	0	0	0	0
80	0	0	0	0	0	0	0	0	0	0	0	0	0	0	0	0	0	0	0	0	0	0.196078	0	0	0	0	0	0	0	0	0	0.196078	0	0	0.196078	0	0	0	0	4.31373	0	0	0	7.84314	0	0	0	0	0
81	0	0	0	0	0	0	0	0	0	0	0	0	0	0	0	0	0.192308	0	0	0	0	0.961538	0	0	0	0	0	0	0	0	0	0	0	0	0	0	0	0	0	0	0	0	0	3.84615	0	0	0	0	0
82	0	0	0.191205	0	0	0	0	0.191205	0.191205	0	0	0	0	0	0	0	0	0	0	0	0	0	0	0	0	0	0	0	0	0.191205	0	0	0	0	0	0	0	0	0	0.191205	0	0	0	2.10325	0	0	0	0	0
83	0	0	0	0	0	0	0	0	0	0.395257	0	0	0	0	0	0	0.395257	0.197628	0	0.395257	0	0.988142	0	0	0	0	0	0	0	0	0	0	0	0.592885	0.790514	4.34783	0	0	0	0.790514	0.395257	0	0	3.55731	0.197628	0	0	0	0
84	0	0	0	0	0.197239	0	0	0	0	0	0	0	0	0	0	0	0	0	0	0.197239	0	0.197239	0	0	0	0	0	0	0	0	0	0.197239	1.18343	0.591716	0.197239	0.197239	0	0	0	0	0.394477	0	0	2.16963	0	0	0	0	0.591716
85	0	0	0	0	0	0	0	0	0	0	0	0	0	0	0	0	0	0	0	0	0	0.194553	0	0	0	0	0	0	0	0	0	0	0.389105	0	0	0	0	0	0	0.194553	0	0	0	0.194553	0	0	0	0	0
86	0	0	0	0	0	0	0	0	0.396825	0	0	0	0	0	0	0	0	0	0	0	0	0	0	0	0	0	0	0	0	0	0	0	0.396825	0	0	0	0	0	0	0	0	0	0	0.198413	0	0	0	0	0
87	0	0.198807	0.198807	0	0	0	0	0	1.98807	0	0	0	0	0	0	0	0.198807	0	0	0	0	1.59046	0	0	0	0.397614	0	0	0	0	0	0.198807	0.795229	0	0.397614	0.198807	0	0	0	0.596421	0	0	0	1.78926	0	0	0	0	0
88	0	0	0	0	0	0	0	0	0	0	0	0	0	0	0	0	0.195312	0	0	0.195312	0	0.585938	0	0	0	0	0	0	0	0	0	0	0.390625	0	0.195312	0	0	0	0	0.195312	0	0	0	1.5625	0	0	0	0	0
89	0	0	0	0	0	0	0	0	0	0	0	0	0	0	0	0	0	0	0	0	0	0.188679	0	0	0	0	0	0	0	0	0	0	0	0	0	0	0	0	0	0	0	0	0	0	0	0	0	0	0
90	0	0	0	0	0	0	0	0	0	0.379507	0	0	0	0	0	0	0	0	0	0	0	0.189753	0	0	0	0	0	0	0	0	0	0	0	0	0	0	0	0	0	0	0	0	0	0	0	0	0	0	0
91	0	0	0	0	0	0	0	0	0	0	0	0	0	0	0	0	0	0	0	0.194553	0	0.77821	0	0	0	0	0	0	0	0	0	0	0.194553	0	0	0	0	0	0	0.583658	0	0	0	0.77821	0	0	0	0	0
[truncated: 134 more columns]

## Sheet: Data S2
Taxonomic composition September
Rock pool no.	Achnanthes brevipes	Achnanthes coarctata	Achnanthes lemmermannii	Achnanthes linearis	Achnanthes minuscula	Achnanthes saccula	Achnanthes subsalsa	Achnanthidium minutissimum	Achnanthidium pyrenaicum	Amphora inariensis	Amphora libyca	Amphora micrometra	Amphora ovalis	Amphora pediculus	Aneumastus stroesei	Aneumastus tusculus	Bacillaria paxillifera	Berkeleya fennica	Berkeleya rutilans	Brachysira vitrea	Caloneis amphisbaena	Caloneis amphisbaena f. subsalina	Caloneis bacillum	Catenula adhaerens	Cavinula variostriata	Chamaepinnularia margaritiana	Cocconeis hauniensis	Cocconeis neothumensis	Cocconeis pediculus	Cocconeis peltoides	Cocconeis placentula	Cocconeis scutellum	Cocconeis stauroneiformis	Cosmioneis pusilla	Craticula minusculoides	Craticula cf. molestiformis	Craticula cf. subminuscula	Ctenophora pulchella	Cyclotella choctawhatcheeana	Cymbella cistula	Diatoma moniliformis	Diploneis didyma	Diploneis dilatata	Diploneis elliptica	Diploneis interrupta	Encyonema cespitosum	Encyonema cf. minutum	Encyonema silesiacum	Epithemia adnata
1	0	0	0	0	0	0	0	0	0	0	0	0	0	0.196078	0	0	0	0	0	0	0	0	0	0	0	0	0	0.196078	0.588235	0	0	0	0	0	0	0	0	0	3.72549	0	56.0784	0	0	0	0	0	0	0	0
2	0	0	0	0	0	0	0	0	0	0	0	0	0	0.19305	0	0	0	0	0	0	0	0	0	0	0	0	0	0	0	0	0	0	0	0	0	0	0	0	2.50965	0	11.39	0	0	0	0	0	0	0	0
3	0	0	0	0	0	0	0	0	0	0	0	0	0	0	0	0	0	0.199601	0	0	0	0	0	0	0	0	0	0	0.199601	0	0.199601	0	0	0	0	0	0	0	0.998004	0	81.6367	0	0	0	0	0	0	0	0
4	0	0	0	0	0	0	0	0	0	0	0	0	0	0	0	0	0	0	0.189394	0	0	0	0	0	0	0	0	0	0.94697	0	0	0	0	0	0	0	0	0.378788	0.94697	0	28.4091	0	0	0	0	0	0.378788	0	0
5	0	0	0	0	0	0	0.191205	0	0	0	0	1.52964	0	0.191205	0	0	0	0	0	0	0	0	0	0	0	0	0	0	0.764818	0	0	0	0	0	0	0	0	0	1.52964	0	4.0153	0	0	0	0	0	0	0	0
6	0	0	0	0	0	0	0.19305	67.3745	0	0	0	0	0	0	0	0	0	0	0.19305	0	0	0	0	0	0	0	0	0	1.35135	0	0	0	0	0	0	0	0	0	0	0	10.8108	0	0	0	0	0	0	0	0
7	0	0	0	0	0	0	0	45.2242	0	0	0	0	0	0	0	0	0	0	0	0	0	0	0	0	0	0	0	0	0	0	0	0	0	0	0	0	0	0	0.194932	0	12.4756	0	0	0	0	0	0	0	0
8	0	0	0	0	0	0	0.578035	2.89017	0	0.578035	0	0	0	0	0.192678	0	0	0	0	0	0	0	0	0	0	0	0	0.385356	2.31214	0	0.385356	0	0.385356	0.385356	0	0	0	0	0.578035	0.192678	8.09249	0	0	0	0	0	0	0	0
9	0.192678	0	0	0	0.385356	0	0	0	0	0	0	0	0.192678	0.770713	0	0	0	0	0	0	0	0	0	0	0	0	0	0.192678	4.4316	0	0.578035	0	0	0	0	0	0	0	4.81696	0	13.8728	0	0	0	0	0.192678	0	0	0
10	0	0	0.769231	0	0.576923	0	0	0	0.192308	0.192308	0.576923	0	0	2.30769	0.384615	0	0.384615	0.384615	0.192308	0	0.192308	0	0.192308	0.192308	0	0	1.53846	2.11538	0.769231	0	4.80769	0.192308	0	0	0.384615	0	0.192308	0.769231	17.6923	0	3.84615	0	0	0.192308	0.192308	0	0	0	0
11	0	0	0.389864	0	0.194932	0	0	0	0	0	0	0	0	0.389864	0.194932	0	0.194932	0.194932	0	0	0	0.194932	0	0	0	0	0.194932	0	0.584795	0	0.584795	0.194932	0	0	0	0	0	0.194932	10.9162	0	35.6725	0	0	0	0	0	0	0	0
12	0	0	0.580271	0	0.580271	0	0	0	0	0.193424	0	0.193424	0	1.35397	0	0	0.193424	0.193424	0.386847	0	0	0	0	0	0	0	0	0.773694	0.967118	0	1.35397	0.193424	0	0	0	0	0	0	16.8279	0	9.28433	0	0	0	0	0	0	0	0
13	0	0	0	0	0	0	0	19.6226	0	0	0	0	0	0.377358	0	0	0.188679	0	0	0	0	0	0	0	0	0.188679	0	0.566038	0.188679	0	3.39623	0.188679	0	0	0	0	0.377358	0	2.07547	0	2.26415	0	0	0	0	0	0	0	0
14	0	0	0.378072	0	0.189036	0	0	0	0	0.189036	0	0	0	0.189036	0	0	0	0	0	0	0	0	0	0.189036	0	0	0.189036	0.567108	0.567108	0	0.94518	0.189036	0	0	0	0	0	0	3.78072	0	57.0888	0	0	0	0	0	0	0	0
15	0	0	0	0	0	0	0	0	0	0	0	0	0	0	0	0	0	0	0	0	0	0	0	0	0	0	0	0	0	0	0	0	0	0	0	0	0	0	0.189036	0	73.913	0	0	0	0	0	0.94518	0	0
16	0	0	0	0	0	0	0	0	0	0	0	0	0	0	0	0	0	0	0	0	0	0	0	0	0	0.189753	0	0	0.189753	0	0	0	0	0	0	0	0	0	1.89753	0	60.9108	0	0	0	0	0	0	0	0
17	0	0	0	0	0	0	0.195695	0	0	0	0.195695	0	0	0	0	0	0	0	0	0	0	0	0	0	0	0	0	0	0.587084	0	0	0	0	0	0	0	0	0	1.95695	0	73.9726	0	0	0	0	0	0	0	0
18	0	0	0	0	0	0	0.392157	0	0	0	0	0	0	0	0	0	0	0	0	0	0	0	0	0	0	0	0	0.196078	0	0	0	0	0	0.196078	0	0	0	0	0	0	0.196078	0	0	0	0	0	0	0	0
19	0	0	0	0	0	0	0.961538	0.192308	0	0	0	0	0	0	0	0	0	0	0	0	0	0	0	0	0	0	0	0	0	0	0	0	0	0	0	0	0	0	0	0	0	0	0	0	0	0	0	0	0
20	0	0	0	0	0	0	0	8.48126	0	0	0	0	0	0	0	0	0	0	0	0	0	0	0	0	0	0	0	0	0	0	0	0	0	0	0	0	0	0	0	0	0	0	0	0	0	0	0	0	0
21	0	0	0	0	0	0	1.9685	63.189	0	0	0	0	0	0	0	0	0	0	0	0	0	0	0	0	0	0	0	0	0.393701	0	0.19685	0	0	0.19685	0	0	0	0	0.984252	0	8.07087	0	0	0	0	0	0	0	0
22	0	0	0	0	0	0	0	0	0	0	0	0	0	0	0	0	0	0	0.186916	0	0	0	0	0	0	0	0	0	0.186916	0	0	0	0	0	0	0	0	0	2.42991	0	49.7196	0	0	0	0	0	0	0	0
23	0	0	0	0	0	0	0.19305	0	0	0	0	0	0	0	0	0	0	0	0	0	0	0	0	0	0	0	0	0	0	0	0	0	0	0	0	0	0	0	0	0	0	0	0	0	0	0	0	0	0
24	0	0	0.189036	0	0	0	0	0	0	0	0	3.59168	0	0	0	0	0.189036	0	0	0	0	0	0	0	0	0	0	0	0	0	0.189036	0	0	0	0	0	0	0	4.15879	0	8.31758	0	0	0	0	0	0	0	0
25	0	0	0	0	0	0	0	0	0	0	0	1.33333	0	0	0	0	0	0	0	0	0	0	0	0	0	0	0	0	0.571429	0	0	0	0	0	0	0	0	0.190476	4.38095	0	51.2381	0	0	0	0	0	0	0	0
26	0	0	0	0	0	0	0	0	0	0	0	0	0	0	0	0	0	0.19084	0	0	0	0	0	0	0	0	0	0	0	0	0	0	0	0	0	0	0	0.19084	1.14504	0	77.4809	0	0	0	0	0	0	0	0
27	0	0	0	0	0	0	0	0	0	0	0	0	0	0	0	0	0	0	0	0	0	0	0	0	0	0	0	0	0.191939	0	0	0	0	0	0	0	0	0	0.191939	0	93.0902	0	0	0	0	0	0	0	0
28	0	0	0	0	0	0	0	0	0	0	0	0	0	0	0	0	0	0	0	0	0	0	0	0	0	0	0	0	0	0	0	0	0	0	0	0	0	0	0.589391	0	90.3733	0	0	0	0	0	0	0	0
29	0	0	0	0	0	0	0	0	0	0	0	0	0	0.194553	0	0	0	0	0	0	0	0	0	0	0	0	0	0	0	0	0	0	0	0	0	0	0	0	3.30739	0	64.786	0	0	0	0	0	0.389105	0	0
30	0	0	0	0	0	0	0	0	0	0	0.191205	0.191205	0	0	0	0	0	0	0.191205	0	0	0	0	0	0	0	0	0	0	0	0	0	0	0	0	0	0	0	1.91205	0	8.79541	0	0	0	0	0	0	0	0
31	0	0	0	0	0	0	0	0	0	0	0	0	0	0	0	0	0	0	0	0	0	0	0	0	0	0	0	0	0	0	0	0	0	0	0	0	0	0	0	0	0.77821	0	0	0	0	0	0	0	0
32	0	0	0	0	0.18622	0	0	0	0	0	0	2.04842	0	0	0	0	0	0	0	0	0	0	0	0	0	0	0	0	0.372439	0	0.18622	0.18622	0	0	0	0	0	0	2.04842	0	15.0838	0	0	0	0	0	0	0	0
33	0	0	0	0	0	0	0	0	0	0	0	21.2476	0	0	0	0	0	0	0	0	0	0	0	0	0	0	0	0	0.194932	0	0	0.194932	0	0	0	0	0	0	1.16959	0	12.0858	0	0	0	0	0	0	0	0
34	0	0	0	0	0	0	0	0	0	0	0	1.48976	0	0	0	0	0	0.18622	0	0	0	0	0	0	0	0	0	0	0	0.18622	0	0	0	0	0	0	0	0	0.372439	0	46.5549	0	0	0	0	0	0	0	0
35	0	0	0	0	0	0	0	0	0	0	0	0	0	0.18797	0	0	0	0	0.37594	0	0	0	0	0	0	0.18797	0	0	1.12782	0	0	0	0	0	0	0	0	0	9.96241	0	28.1955	0	0	0	0	0	0	0	0.18797
36	0	0	0	0	0	0	0	0	0	0	0	0	0	0	0	0	0	0	0	0	0	0	0	0	0	0	0	0	0.189036	0	0	0.189036	0	0	0	0	0	0.189036	0.378072	0	27.0321	0	0	0	0	0	0	0	0
37	0	0	0	0	0	0	0	0	0	0	0	0	0	0	0	0	0	0	0.197239	0	0	0	0	0	0	0	0	0	0	0	0	0	0	0	0	0	0	0	1.77515	0	48.1262	0	0	0	0	0	0	0	0
38	0	0	0	0	0	0	0	0	0	0	0	0	0	0.187617	0	0	0	0.187617	0	0	0	0	0	0	0	0	0	0	0	0	0	0	0	0	0	0	0	0	0.938086	0	18.7617	0	0	0	0	0	0	0	0
39	0	0	0	0	0	0	0	0	0	0	0	0	0	0	0	0	0	0	0	0	0	0	0	0	0	0	0	0	0	0	0	0	0	0	0	0	0	0	1.1236	0	18.7266	0	0	0	0	0	0	0	0
40	0	0	0	0	0	0	0	0	0	0	0	0.190114	0	0	0	0	0	0	0	0	0	0	0	0	0	0	0	0	0.380228	0	0	0	0	0	0	0	0	0.190114	1.71103	0	46.0076	0	0	0	0	0	0	0	0
41	0	0	0.193424	0	0	0	0	0	0	0	0	0	0	0.773694	0	0	0	0	0	0	0	0	0	0	0	0	0	0.193424	0	0	0.386847	0	0	0	0	0	0	0	9.28433	0	5.80271	0	0	0	0	0	0	0	0
42	0	0	0.194932	0	0	0	0	0	0	0	0	0	0	0.194932	0	0	0	0	0.194932	0	0	0	0	0	0	0	0	0	0	0	0	0	0	0	0	0	0	0	10.1365	0	2.92398	0	0	0	0	0	0	0	0
43	0.551471	0	0	0	0	0	0	0	0	0	0	0	0	0	0	0	0	0	0	0	0	0	0	0	0	0	0	0	0.367647	0	0	0	0	0	0	0	0	0	0.919118	0	79.4118	0	0	0	0	0	0.735294	0	0
44	0.788955	0	0	0	0	0	0	0	0	0	0	0	0	0	0	0	0	0	0	0	0	0	0	0	0	0	0	0	0.394477	0	0	0	0	0	0	0	0	0	2.76134	0	42.998	0	0	0	0	0	0.591716	0	0
45	0	0	0	0.75188	0	0	0	0	0	0	0	0	0	0.18797	0	0	0	0	0	0	0	0	0	0	0	0	0	0	1.12782	0	0.18797	0	0	0	0	0	0	0.18797	5.26316	0	74.2481	0	0	0	0	0	0	0	0
46	0	0	0	0	0	0	0	0	0	0	0	0	0	0	0	0	0	0	0	0	0	0	0	0	0	0	0	0	0	0	0	0	0	0	0	0	0	0	0.961538	0	74.8077	0	0	0	0	0	0.192308	0	0
47	0	0	0	0	0	0	0	0	0	0	0	0	0	0	0	0	0	0	0	0	0	0	0.190114	0	0	0	0	0	0	0	0	0	0	0	0	0	0	0	0.760456	0	5.70342	0	0	0	0	0	0	0	0
48	0	0	0	0	0	0	0	0	0	0	0.190476	0	0	0	0	0	0	0	0	0	0	0	0	0	0	0	0	0.571429	1.71429	0	0.190476	0.571429	0	0	0	0	0	0	11.2381	0	45.7143	0	0	0	0	0	0	0	0
49	0	0	0	0	0	0	0	0	0	0	0	0	0	0	0	0	0	0	0	0	0	0	0	0	0	0	0	0	0.193798	0	0	0	0	0	0	0	0	0.193798	0.968992	0	2.51938	0	0	0	0	0	0	0	0
50	0	0	0	0.382409	0.191205	0.191205	0	1.14723	0.382409	0	0	0	0	0.191205	0	0.191205	0	0	0.956023	0	0	0	0	0	0	0	0	0.191205	0.382409	0	0.191205	0.382409	0	0	0	0	0	0	7.64818	0	36.7113	0	0	0	0	0	0	0	0
51	0	0	0	0	0.194175	0	0	0.194175	0.194175	0.194175	0	0	0	0	0	0	0	0	0.38835	0	0	0	0	0	0	0	0	0	0.776699	0	0	0	0	0	0	0	0	0	5.24272	0	11.068	0	0	0	0	0	0	0	0
52	0.19685	0	0	0	0.19685	0	0	0.590551	0	0	0	0	0	1.1811	0	0	0	0	0.393701	0	0	0	0	0	0	0	0	0	2.16535	0	0	0.393701	0	0	0	0	0	0	16.1417	0	57.4803	0	0	0	0	0	0	0	0
53	0.795229	0	0	0	0	0	0	0	0	0	0	4.77137	0	0	0	0	0	0	0	0	0	0	0	0	0	0	0	0.198807	0.198807	0	0	0	0	0	0	0	0	0	1.19284	0	27.0378	0	0	0	0	0	0	0	0
54	0	0	0	0	0	0	0	0	0	0	0	35.0394	0	0	0	0	0	0	0	0	0	0	0	0	0	0	0	0	0	0	0.19685	0	0	0	0	0	0	0	0.984252	0	26.5748	0	0	0	0	0	0	0	0
55	0	0	0	0	0	0	0	0	0	0	0	0	0	0	0	0	0	0	0	0	0	0	0	0	0	0	0	0	0.193424	0	0	0	0	0	0	0	0	0	0	0	94.7776	0	0	0	0	0	0	0	0
56	0	0	0	0	0	0	0	0	0	0	0.192678	0	0	0.385356	0	0	0	0	0.192678	0	0	0	0	0	0	0	0	0	0.192678	0	0	0	0	0	0	0	0	0	2.31214	0	13.4875	0	0	0	0	0	0	0	0
57	0.194932	0	0	0	0	0	0	0	0	0	0	0	0	0	0	0	0	0	0	0	0	0	0	0	0	0	0	0	0	0	0	0	0	0	0	0	0	0.194932	1.55945	0	74.8538	0	0	0	0	0	0	0	0
58	0	0	0	0	0	0	0	0	0	0	0	0	0	0	0	0	0	0	0.19685	0	0	0	0	0	0	0	0	0	0.393701	0	0.19685	0	0	0	0	0	0	0	16.9291	0	37.9921	0	0	0	0	0	0	0	0
59	0	0	0	0	0	0	0	88.7379	0	0	0	0	0	0	0	0	0	0	0	0	0	0	0	0	0	0	0	0	0.582524	0	0	0	0	0	0	0	0	0	0.970874	0	5.04854	0	0	0	0	0	0	0	0
60	0	0	0.197239	0	0	0	0.394477	7.10059	0	0	0	0	0	0	0	0	0	0	0	8.48126	0	0	0.591716	0	1.18343	0	0	0	0.986193	0.197239	0.197239	0	0	0.394477	0	0	0	0	4.53649	0	13.8067	0	0	0	0	0	0	0	0
61	0	0	0	0	0	0	0	8.8015	0	0.187266	0	0	0	0.374532	0	0	0	0	1.1236	0	0	0	0.187266	0	0	0	0	0	1.1236	0	0	0.187266	0	0.561798	0	0	0	0	14.9813	0	56.1798	0	0.187266	0	0	0	0	0	0
62	0	0	0	0	0	0	0	6.49606	0	0	0	0	0	0.393701	0	0	0	0	0.19685	0	0	0	0	0	0	0	0	0.19685	0.590551	0	0.19685	0	0	0	0	0	0	0	8.66142	0	30.7087	0	0	0	0	0	0	0	0
63	0	0	0	0	0	0	0	34.308	0	0	0.194932	0	0	0	0	0	0	0	0.389864	0	0	0	0	0	0	0	0.194932	0.389864	4.09357	0	0.389864	0	0	0	0	0	0	0	4.87329	0	3.50877	0	0	0	0	0	0	0	0
64	0	0	0	0	0	0	0	78.6693	0	0.195695	0	0	0	0	0	0	0	0	0.391389	0	0	0	0	0	0	0	0.195695	0	1.56556	0	0.195695	0	0.195695	0	0	0	0	0.195695	0.782779	0	9.19765	0	0	0	0	0	0	0	0
65	0	0	0	0	0	0	0	20.8092	0	0	0	0	0	0	0	0	0	0	0	0	0	0	0	0	0	0	0	0	0	0	0	0	0	0	0	0	0	0	0	0	0.192678	0	0	0	0	0	0	0	0
66	0	0	0	0	0	0	0	63.1683	0	0	0	0	0	0.19802	0	0	0	0	0	0	0	0	0	0	0	0.19802	0	0.19802	0.792079	0	0.19802	0	0.19802	0	0	0	0	0	0.792079	0	8.31683	0	0	0	0	0	0	0	0
67	0	0	0	0	0	0	0	93.1102	0	0	0	0	0	0	0	0	0	0	0	0	0	0	0	0	0	0	0	0	0.19685	0	0	0	0.19685	0	0	0	0	0	0.19685	0	1.37795	0	0	0	0	0	0	0	0
68	0	0	0	0	0.225225	0	0	3.37838	0	0	0	0	0	0	0	0	0	0	0	0	0	0	0	0	0	0	0	0.225225	0.45045	0	0	0.225225	0	0	0	0	0	0	0.45045	0	6.98198	0	0	0	0	0	0	0.225225	0
69	0	0	0	0	0	0	0	78.6127	0	0	0	0	0	0	0	0	0	0	0	0	0	0	0	0.192678	0	0	0	0	0.770713	0	0.770713	0.192678	0	0	0	0	0	0	0.385356	0	3.66089	0.192678	0	0	0	0	0	0	0
70	0	0	0	0	0	0	0	0	0	0	0	0	0	0	0	0	0	0	0	0	0	0	0	0	0	0	0	0	0.558659	0	0	0	0	0	0	0	0	0	2.23464	0	3.35196	0	0	0	0	0	0	0	0
71	0	0	0	0	0	0	0	0	0	0	0.18797	0	0	0	0	0	0	0	0	0	0	0	0	0	0	0	0	0	1.50376	0	0.37594	0	0	0	0	0	0	0.18797	3.00752	0	20.6767	0	0	0	0	0	0	0	0
72	0	0	0	0	0	0	0	0	0	0	0	0	0	0	0	0	0	0	0	0	0	0	0	0	0	0	0	0	0.582524	0	0.194175	0	0	0	0	0	0	0.38835	1.74757	0	81.7476	0	0	0	0	0	0	0	0
73	0	0	0	0	0	0	0	0	0	0	0	0	0	0.191205	0	0	0	0	0	0	0	0	0	0	0	0	0	0	0	0	0.764818	0	0	0	0	0	0	0	8.60421	0	1.33843	0	0	0	0	0	0	0	0
74	0	0	0	0	0	0	0	0	0	0	0	0	0	0	0	0	0	0	0	0	0	0	0	0	0	0	0	0	0	0	0	0	0	0	0	0	0	0	0.588235	0	0	0	0	0	0	0	0	0	0
75	0	0	0	0	0	0	0	0	0	0	0	5.73614	0	0.191205	0	0	0	0	0	0	0	0	0	0	0	0	0	0	0.191205	0	0	0	0	0	0	0	0	0	4.58891	0	0.382409	0	0	0	0	0	0	0	0
76	0	0	0	0	0	0	0.192308	0	0	0	0	22.1154	0	0	0	0	0	0	0	0	0	0	0	0	0	0	0	0	0	0	0	0	0	0	0	0	0	0	0.192308	0	0	0	0	0	0	0	0	0	0
77	0	0	0	0	0	0	0	0	0	0	0	0	0	0	0	0	0	0	0	0	0	0	0	0	0	0	0	0	0	0	0	0	0	0	0	0	0	0	0.190114	0	0.190114	0	0	0	0	0	0	0	0
78	0	0	0	0	0	0	0	0	0	0	0	0.957854	0	0.191571	0	0	0	0	0.191571	0	0	0	0	0	0	0	0	0	0	0	0.191571	0	0	0	0	0	0	0	4.02299	0	0.383142	0	0	0	0	0	0	0	0
79	0.915751	0	0	0	0	0	0	0	0	0	0	1.64835	0	0	0	0	0	7.32601	1.4652	0	0	0	0	0	0	0	0	0	0.18315	0	0	0	0	0	0	30.2198	0	0.915751	4.7619	0	3.47985	0	0	0	0	0	0	0	0
80	0	0	0	0	0	0	0	0	0	0	0	0.189753	0	0.379507	0	0	0	0	0	0	0	0	0.189753	0	0	0	0	0	1.89753	0	0.948767	0	0.189753	0	0	0	0	0.759013	12.334	0	1.51803	0	0	0	0	0	0	0	0
81	0	0	0	0	0	0	0	0	0	0	0	0.196464	0	0	0	0	0	0	0	0	0	0	0	0	0	0	0	0	0	0	0	0	0	0	0	0	0	0	0.392927	0	0.196464	0	0	0	0	0	2.94695	0	0
82	0	0	0	0	0	0	0	0	0	0	0	0	0	0	0	0	0	0	0	0	0	0	0	0	0	0	0	0	0	0	0	0	0	0	0	0	0	0	0	0	0	0	0	0	0	0	0	0	0
83	0	0	0	0	0.19685	0	0	0	0	0	0	0	0	0.590551	0	0	0.590551	0	0.393701	0	0	0	0	0	0	0	0	0	8.85827	0	1.37795	0.393701	0.393701	9.44882	0	0.19685	0	1.1811	2.3622	0	9.25197	0.19685	0	0	0	0	0	0	0
84	0	0	0	0	0	0	0	0	0	0	0	0	0	0	0	0	0.19685	0	0	0	0	0	0	0	0	0	0	0	1.9685	0	0.393701	0.19685	0	0.19685	0	0	0	0.19685	0	0	0.590551	0	0	0	0	0	0	0	0
85	0	0.195312	0	0	0	0	0	0	0	0	0.195312	0	0	0	0	0	0.195312	0	0.390625	0	0	0	0	0	0	0	0	0	0.195312	0	0.195312	0	0	1.36719	0	0	0	0	0	0	0.390625	0	0	0	0	0	0	0	0
86	0	0.193424	0	0	0	0	0	0	0	0	0	0	0	0	0	0	0	0	0	0	0	0	0	0	0	0	0	0	0.193424	0	0	0	0	0.193424	0	0	0	0.193424	0	0	0.580271	0	0	0	0	0	0	0	0
87	0	0.387597	0	0	0	0	11.6279	0	0	0	0	0	0	0	0	0	0.193798	0	1.93798	0	0	0	0	0.193798	0	0	0	0	0.193798	0	1.93798	0	0.387597	3.10078	0	0	0	0.581395	1.35659	0	1.93798	0	0	0	0	0	0	0	0
88	0	0	0.197628	0	0	0	0	0	0	0	0	0	0	0.197628	0	0	0.197628	0	0	0	0	0	0	0.197628	0	0	0	0	0.592885	0	0.988142	0	0	0	0	0	0	0.592885	0.592885	0	0	0	0	0	0	0	0	0	0
89	0	0	0	0	0	0	0	0	0	0	0	0	0	0	0	0	0	0	0	0	0	0	0	0	0	0	0	0	0.189394	0	0	0	0	0	0	0	0	0	0.94697	0	0.189394	0	0	0	0	0	0	0	0
90	0	0	0	0	0	0	0	0.763359	0	0	0	0	0	0.19084	0	0	0.19084	0	0	0	0	0	0	0	0	0	0	0	0.19084	0	0	0	0	0	0	0	0	0	0.381679	0	0.19084	0	0	0	0	0	0	0	0
91	0	0	0.552486	0	0.368324	0	0	0	0.92081	0	0.368324	0	0	1.28913	0	0	0.552486	0	0.184162	0	0	0	0	0.368324	0	0	0	0	9.02394	0.184162	3.68324	0	0	0	0	0	0	0.184162	16.9429	0	1.84162	0	0	0	0	0	0	0	0
[truncated: 143 more columns]

## Sheet: Data S3
Trait data June
	Size	Mobile	Adnate	Pad-attached	Stalk-attached	Non-attached	Colonial	High-profile guild	Low-profile guild	Motile guild	Planktonic	Nitrogen-fixer
Achnanthes brevipes	L	1	0	0	1	0	0	1	0	0	0	0
Achnanthes coarctata	S	1	0	0	1	0	0	0	1	0	0	0
Achnanthes lemmermannii	S	1	1	0	0	0	0	0	1	0	0	0
Achnanthes linearis	S	1	0	0	1	0	0	0	1	0	0	0
Achnanthes minuscula	S	1	0	0	1	0	0	0	1	0	0	0
Achnanthes cf. minuscula	S	1	0	0	1	0	0	0	1	0	0	0
Achnanthes sp. (cf. vistulana)	S	1	0	0	1	0	0	0	1	0	0	0
Achnanthes sp. (cf. thermalis)	S	1	1	0	0	0	0	0	1	0	0	0
Achnanthes subsalsa	S	1	1	0	1	0	0	0	1	0	0	0
Achnanthidium minutissimum	S	1	0	0	1	0	0	0	1	0	0	0
Adlafia minuscula	S	1	0	0	0	1	0	0	0	1	0	0
Amphora copulata	L	1	1	0	0	0	0	0	1	0	0	0
Amphora inariensis	S	1	1	0	0	0	0	0	1	0	0	0
Amphora libyca	L	1	1	0	0	0	0	0	1	0	0	0
Amphora micrometra	S	1	1	0	0	0	0	0	1	0	0	0
Amphora ovalis	L	1	1	0	0	0	0	0	1	0	0	0
Amphora pediculus	S	1	1	0	0	0	0	0	1	0	0	0
Amphora cf. pediculus	S	1	1	0	0	0	0	0	1	0	0	0
Amphora sp. (cf. copulata)	L	1	1	0	0	0	0	0	1	0	0	0
Bacillaria paxillifera	L	1	0	0	0	1	0	0	0	1	0	0
Berkeleya fennica	S	1	0	0	0	1	1	1	0	0	0	0
Berkeleya rutilans	S	1	0	0	0	1	1	1	0	0	0	0
Brachysira vitrea	S	1	0	0	0	1	0	0	1	0	0	0
Brebissonia lanceolata	L	1	0	0	1	0	0	1	0	0	0	0
Caloneis bacillum	S	1	0	0	0	1	0	0	0	1	0	0
Catenula adhaerens	S	1	1	0	0	0	1	0	1	0	0	0
Cavinula variostriata	S	1	0	0	0	1	0	0	0	1	0	0
Chamaepinnularia cf. evanida	S	1	0	0	0	1	0	0	0	1	0	0
Cocconeis costata	L	1	1	0	0	0	0	0	1	0	0	0
Cocconeis hauniensis	S	1	1	0	0	0	0	0	1	0	0	0
Cocconeis neothumensis	S	1	1	0	0	0	0	0	1	0	0	0
Cocconeis pediculus	L	1	1	0	0	0	0	0	1	0	0	0
Cocconeis placentula	L	1	1	0	0	0	0	0	1	0	0	0
Cocconeis scutellum	S	1	1	0	0	0	0	0	1	0	0	0
Cocconeis stauroneiformis	S	1	1	0	0	0	0	0	1	0	0	0
Cosmioneis pusilla	L	1	0	0	0	1	0	0	0	1	0	0
Craticula halophilioides	S	1	0	0	0	1	0	0	0	1	0	0
Craticula cf. molestiformis	S	1	0	0	0	1	0	0	0	1	0	0
Craticula cf. subminuscula	S	1	0	0	0	1	0	0	0	1	0	0
Ctenophora pulchella	L	0	0	1	0	0	0	1	0	0	0	0
Cyclotella choctawhatcheeana	S	0	0	0	0	1	0	0	0	0	1	0
Cylindrotheca closterium	S	1	0	0	0	1	0	0	0	1	0	0
Diatoma constricta	S	0	0	1	0	0	1	1	0	0	0	0
Diatoma moniliformis	S	0	0	1	0	0	1	1	0	0	0	0
Diatoma tenuis	S	0	0	1	0	0	1	0	0	0	1	0
Diploneis didyma	L	1	0	0	0	1	0	1	0	0	0	0
Diploneis elliptica	L	1	0	0	0	1	0	1	0	0	0	0
Discostella stelligera	S	0	0	0	0	1	0	0	0	0	1	0
Encyonema minutum	S	1	0	0	0	1	1	1	0	0	0	0
Encyonema cf. minutum	S	1	0	0	0	1	1	1	0	0	0	0
Encyonema silesiacum	S	1	0	0	0	1	1	1	0	0	0	0
Entomoneis paludosa	L	1	0	0	0	1	0	0	0	1	0	0
Epithemia adnata	L	1	0	0	0	1	0	0	0	1	0	1
Epithemia gibba	L	1	0	0	0	1	0	0	0	1	0	1
Epithemia sorex	L	1	0	0	0	1	0	0	0	1	0	1
Epithemia turgida	L	1	0	0	0	1	0	0	0	1	0	1
Eunotia bilunaris	S	1	0	0	0	1	1	1	0	0	0	0
Eunotia implicata	S	1	0	0	0	1	1	1	0	0	0	0
Eunotia microcephala	S	1	0	0	0	1	1	1	0	0	0	0
Eunotia minor	S	1	0	0	0	1	1	1	0	0	0	0
Eunotia paludosa	S	1	0	0	0	1	1	1	0	0	0	0
Eunotia rhomboidea	S	1	0	0	0	1	1	1	0	0	0	0
Eunotia soleirolii	L	1	0	0	0	1	1	1	0	0	0	0
Fallacia cryptolyra	S	1	0	0	0	1	0	0	0	1	0	0
Fallacia forcipata	L	1	0	0	0	1	0	0	0	1	0	0
Fragilaria capucina	S	0	0	1	0	0	1	1	0	0	0	0
Fragilaria exigua	S	0	0	1	0	0	1	1	0	0	0	0
Fragilaria gedanensis	S	0	0	0	1	0	0	1	0	0	0	0
Fragilaria henryi	S	0	0	1	0	0	1	1	0	0	0	0
Fragilaria vaucheriae	S	0	0	1	0	0	1	1	0	0	0	0
Fragilaria zeilleri	S	0	0	1	0	0	1	1	0	0	0	0
Frustulia crassinervia	L	1	0	0	0	1	1	1	0	0	0	0
Frustulia rhomboides	L	1	0	0	0	1	1	1	0	0	0	0
Frustulia saxonica	L	1	0	0	0	1	1	1	0	0	0	0
Gomphonemopsis cf. pseudexigua	S	1	0	0	1	0	1	1	0	0	0	0
Gomphonema angustatum	S	1	0	0	1	0	0	1	0	0	0	0
Gomphonema cf. graciledictum	L	1	0	0	1	0	0	1	0	0	0	0
Gomphonema olivaceum	S	1	0	0	1	0	1	1	0	0	0	0
Gomphonema parvulum	S	1	0	0	1	0	0	1	0	0	0	0
Halamphora coffeaeformis	S	1	1	0	0	0	0	0	1	0	0	0
Halamphora exigua	L	1	1	0	0	0	0	0	1	0	0	0
Halamphora cf. hybrida	L	1	1	0	0	0	0	0	1	0	0	0
Halamphora subholsatica	L	1	1	0	0	0	0	0	1	0	0	0
Halamphora cf. tenerrima	S	1	1	0	0	0	0	0	1	0	0	0
Halamphora veneta	S	1	1	0	0	0	0	0	1	0	0	0
Halamphora oligotraphenta	S	1	1	0	0	0	0	0	1	0	0	0
Hantzschia amphioxys	S	1	0	0	0	1	0	0	0	1	0	0
Hippodonta capitata	S	1	0	0	0	1	0	0	0	1	0	0
Humidophila contenta	S	1	0	0	0	1	1	1	0	0	0	0
Karayevia kolbei	S	1	1	0	0	0	0	0	1	0	0	0
Karayevia cf. ploenensis	S	1	0	1	0	0	0	0	1	0	0	0
Labellicula supralitoralis	S	1	0	0	0	1	0	0	0	1	0	0
Licmophora debilis	L	0	0	0	1	0	1	1	0	0	0	0
Licmophora gracilis	L	0	0	0	1	0	1	1	0	0	0	0
Lunella bisecta	S	1	1	0	0	0	1	0	1	0	0	0
Luticola mutica	S	1	0	0	0	1	0	0	0	1	0	0
Martyana atomus	S	0	0	1	0	0	1	1	0	0	0	0
Martyana schulzii	S	0	0	0	1	0	0	1	0	0	0	0
Mayamaea permitis	S	1	0	0	0	1	0	0	0	1	0	0
Melosira nummuloides	L	0	0	0	0	1	1	0	0	0	1	0
Melosira varians	L	0	0	0	0	1	1	1	0	0	0	0
Navicula bottnica	L	1	0	0	0	1	0	0	0	1	0	0
Navicula cari	S	1	0	0	0	1	0	0	0	1	0	0
Navicula cincta	S	1	0	0	0	1	0	0	0	1	0	0
Navicula cryptocephala	S	1	0	0	0	1	0	0	0	1	0	0
Navicula cryptotenella	S	1	0	0	0	1	0	0	0	1	0	0
Navicula cf. digitoradiata	L	1	0	0	0	1	0	0	0	1	0	0
Navicula flanatica	S	1	0	0	0	1	0	0	0	1	0	0
Navicula gregaria	S	1	0	0	0	1	0	0	0	1	0	0
Navicula lanceolata	L	1	0	0	0	1	0	0	0	1	0	0
Navicula meniscus	L	1	0	0	0	1	0	0	0	1	0	0
Navicula minima	S	1	0	0	0	1	0	0	0	1	0	0
Navicula mollis	S	1	0	0	0	1	0	0	0	1	0	0
Navicula oestrupii	S	1	0	0	0	1	0	0	0	1	0	0
Navicula perminuta	S	1	0	0	0	1	0	0	0	1	0	0
Navicula phyllepta	S	1	0	0	0	1	0	0	0	1	0	0
Navicula rhyncocephala	L	1	0	0	0	1	0	0	0	1	0	0
Navicula sp. (cf. subrotundata)	S	1	0	0	0	1	0	0	0	1	0	0
Navicula tripunctata	L	1	0	0	0	1	0	0	0	1	0	0
Navicula veneta	S	1	0	0	0	1	0	0	0	1	0	0
Nitzschia acidoclinata	S	1	0	0	0	1	0	0	0	1	0	0
Nitzschia cf. acidoclinata	S	1	0	0	0	1	0	0	0	1	0	0
Nitzschia clausii	S	1	0	0	0	1	0	0	0	1	0	0
Nitzschia filiformis	S	1	0	0	0	1	0	0	0	1	0	0
Nitzschia frustulum	S	1	0	0	0	1	0	0	0	1	0	0
Nitzschia hantzschiana	S	1	0	0	0	1	0	0	0	1	0	0
Nitzschia inconspicua	S	1	0	0	0	1	0	0	0	1	0	0
Nitzschia lanceolata	L	1	0	0	0	1	0	0	0	1	0	0
Nitzschia liebetruthii	S	1	0	0	0	1	0	0	0	1	0	0
Nitzschia microcephala	S	1	0	0	0	1	0	0	0	1	0	0
Nitzschia cf. microcephala	S	1	0	0	0	1	0	0	0	1	0	0
Nitzschia nana	S	1	0	0	0	1	0	0	0	1	0	0
Nitzschia palea	S	1	0	0	0	1	0	0	0	1	0	0
Nitzschia cf. palea	S	1	0	0	0	1	0	0	0	1	0	0
Nitzschia palea var. debilis	S	1	0	0	0	1	0	0	0	1	0	0
Nitzschia paleacea	S	1	0	0	0	1	0	0	0	1	0	0
Nitzschia cf. paleacea	S	1	0	0	0	1	0	0	0	1	0	0
Nitschia paleaeformis	S	1	0	0	0	1	0	0	0	1	0	0
Nitzschia perminuta	S	1	0	0	0	1	0	0	0	1	0	0
Nitzschia pusilla	S	1	0	0	0	1	0	0	0	1	0	0
Nitzschia recta	L	1	0	0	0	1	0	0	0	1	0	0
Nitzschia sigma	L	1	0	0	0	1	0	0	0	1	0	0
Nitzschia terrestris	S	1	0	0	0	1	0	0	0	1	0	0
Nitzschia cf. thermaloides	L	1	0	0	0	1	0	0	0	1	0	0
Nitzschia valdestriata	S	1	0	0	0	1	0	0	0	1	0	0
Opephora guenter-grassii	S	0	0	0	1	0	1	1	0	0	0	0
Opephora olsenii	S	0	0	1	0	0	1	1	0	0	0	0
Opephora sp. (cf. guenter-grassii)	S	0	0	0	1	0	1	1	0	0	0	0
Pauliella taeniata	S	1	0	0	0	1	1	0	0	0	1	0
Pinnularia appendiculata	S	1	0	0	0	1	0	0	0	1	0	0
Pinnularia borealis	L	1	0	0	0	1	0	0	0	1	0	0
Pinnularia ignobilis	S	1	0	0	0	1	0	0	0	1	0	0
Pinnularia interrupta	L	1	0	0	0	1	0	0	0	1	0	0
Pinnularia lundii	L	1	0	0	0	1	0	0	0	1	0	0
Pinnularia maior	L	1	0	0	0	1	0	0	0	1	0	0
Pinnularia subcapitata	S	1	0	0	0	1	0	0	0	1	0	0
Pinnularia subcapitata var. hilseana	S	1	0	0	0	1	0	0	0	1	0	0
Planothidium delicatulum	S	1	1	0	0	0	0	0	1	0	0	0
Planothidium hauckianum	S	1	1	0	0	0	0	0	1	0	0	0
Platessa oblongella	S	1	0	1	0	0	0	0	1	0	0	0
Psammothidium subatomoides	S	1	1	0	1	0	0	0	1	0	0	0
Pseudofallacia tenera	S	1	0	0	0	1	0	0	0	1	0	0
Pseudostaurosira brevistriata	S	0	0	1	0	0	1	1	0	0	0	0
Pseudostaurosira elliptica	S	0	0	1	0	0	1	1	0	0	0	0
Pteroncola inane	S	0	0	1	0	0	1	1	0	0	0	0
Rhoicosphenia abbreviata	S	0	0	0	1	0	1	0	1	0	0	0
Sellaphora bacillum	L	1	0	0	0	1	0	0	0	1	0	0
Simonsenia delognei	S	1	0	0	0	1	0	0	0	1	0	0
Stauroneis anceps	L	1	0	0	0	1	0	0	0	1	0	0
Stauroneis laterostrata	S	1	0	0	0	1	0	0	0	1	0	0
Stauroneis simulans	L	1	0	0	0	1	0	0	0	1	0	0
Stauroneis cf. subgracilis	S	1	0	0	0	1	0	0	0	1	0	0
Stauroneis thermicola	S	1	0	0	0	1	0	0	0	1	0	0
Staurophora anuschkae	S	1	0	0	0	1	0	0	0	1	0	0
Staurosira construens	S	0	0	1	0	0	1	1	0	0	0	0
Staurosirella martyi	L	0	0	1	0	0	1	1	0	0	0	0
Staurosirella pinnata	S	0	0	1	0	0	1	1	0	0	0	0
Surirella brebissonii	L	1	0	0	0	1	0	0	0	1	0	0
Tabellaria flocculosa	L	0	0	0	0	1	1	1	0	0	0	0
Tabularia fasciculata	L	0	0	1	0	0	0	1	0	0	0	0
Tabularia waernii	S	0	0	1	0	0	0	1	0	0	0	0
Tryblionella apiculata	S	1	0	0	0	1	0	0	0	1	0	0
Tryblionella levidensis	L	1	0	0	0	1	0	0	0	1	0	0

## Sheet: Data S4
Trait data September
	Size	Mobile	Adnate	Pad-attached	Stalk-attached	Non-attached	Colonial	High-profile guild	Low-profile guild	Motile guild	Planktonic	Nitrogen-fixer
Achnanthes brevipes	L	1	0	0	1	0	0	1	0	0	0	0
Achnanthes coarctata	S	1	0	0	1	0	0	0	1	0	0	0
Achnanthes lemmermannii	S	1	1	0	0	0	0	0	1	0	0	0
Achnanthes linearis	S	1	0	0	1	0	0	0	1	0	0	0
Achnanthes minuscula	S	1	0	0	1	0	0	0	1	0	0	0
Achnanthes saccula	S	1	1	0	1	0	0	0	1	0	0	0
Achnanthes subsalsa	S	1	1	0	1	0	0	0	1	0	0	0
Achnanthidium minutissimum	S	1	0	0	1	0	0	0	1	0	0	0
Achnanthidium pyrenaicum	S	1	0	0	1	0	0	0	1	0	0	0
Amphora inariensis	S	1	1	0	0	0	0	0	1	0	0	0
Amphora libyca	L	1	1	0	0	0	0	0	1	0	0	0
Amphora micrometra	S	1	1	0	0	0	0	0	1	0	0	0
Amphora ovalis	L	1	1	0	0	0	0	0	1	0	0	0
Amphora pediculus	S	1	1	0	0	0	0	0	1	0	0	0
Aneumastus stroesei	L	1	0	0	0	1	0	0	0	1	0	0
Aneumastus tusculus	L	1	0	0	0	1	0	0	0	1	0	0
Bacillaria paxillifera	L	1	0	0	0	1	0	0	0	1	0	0
Berkeleya fennica	S	1	0	0	0	1	1	1	0	0	0	0
Berkeleya rutilans	S	1	0	0	0	1	1	1	0	0	0	0
Brachysira vitrea	S	1	0	0	0	1	0	0	1	0	0	0
Caloneis amphisbaena	L	1	0	0	0	1	0	0	0	1	0	0
Caloneis amphisbaena f. subsalina	L	1	0	0	0	1	0	0	0	1	0	0
Caloneis bacillum	S	1	0	0	0	1	0	0	0	1	0	0
Catenula adhaerens	S	1	1	0	0	0	1	0	1	0	0	0
Cavinula variostriata	S	1	0	0	0	1	0	0	0	1	0	0
Chamaepinnularia margaritiana	S	1	0	0	0	1	0	0	0	1	0	0
Cocconeis hauniensis	S	1	1	0	0	0	0	0	1	0	0	0
Cocconeis neothumensis	S	1	1	0	0	0	0	0	1	0	0	0
Cocconeis pediculus	L	1	1	0	0	0	0	0	1	0	0	0
Cocconeis peltoides	S	1	1	0	0	0	0	0	1	0	0	0
Cocconeis placentula	L	1	1	0	0	0	0	0	1	0	0	0
Cocconeis scutellum	S	1	1	0	0	0	0	0	1	0	0	0
Cocconeis stauroneiformis	S	1	1	0	0	0	0	0	1	0	0	0
Cosmioneis pusilla	L	1	0	0	0	1	0	0	0	1	0	0
Craticula minusculoides	S	1	0	0	0	1	0	0	0	1	0	0
Craticula cf. molestiformis	S	1	0	0	0	1	0	0	0	1	0	0
Craticula cf. subminuscula	S	1	0	0	0	1	0	0	0	1	0	0
Ctenophora pulchella	L	0	0	1	0	0	0	1	0	0	0	0
Cyclotella choctawhatcheeana	S	0	0	0	0	1	0	0	0	0	1	0
Cymbella cistula	L	1	0	0	1	0	0	1	0	0	0	0
Diatoma moniliformis	S	0	0	1	0	0	1	1	0	0	0	0
Diploneis didyma	L	1	0	0	0	1	0	1	0	0	0	0
Diploneis dilatata	L	1	0	0	0	1	0	1	0	0	0	0
Diploneis elliptica	L	1	0	0	0	1	0	1	0	0	0	0
Diploneis interrupta	L	1	0	0	0	1	0	1	0	0	0	0
Encyonema cespitosum	S	1	0	0	0	1	1	1	0	0	0	0
Encyonema cf. minutum	S	1	0	0	0	1	1	1	0	0	0	0
Encyonema silesiacum	S	1	0	0	0	1	1	1	0	0	0	0
Epithemia adnata	L	1	0	0	0	1	0	0	0	1	0	1
Epithemia gibba	L	1	0	0	0	1	0	0	0	1	0	1
Epithemia sorex	L	1	0	0	0	1	0	0	0	1	0	1
Epithemia turgida	L	1	0	0	0	1	0	0	0	1	0	1
Eunotia bilunaris	S	1	0	0	0	1	1	1	0	0	0	0
Eunotia diodon	L	1	0	0	0	1	1	1	0	0	0	0
Eunotia faba	L	1	0	0	0	1	1	1	0	0	0	0
Eunotia incisa	S	1	0	0	0	1	1	1	0	0	0	0
Eunotia minor	S	1	0	0	0	1	1	1	0	0	0	0
Eunotia paludosa	S	1	0	0	0	1	1	1	0	0	0	0
Eunotia rhomboidea	S	1	0	0	0	1	1	1	0	0	0	0
Eunotia soleirolii	L	1	0	0	0	1	1	1	0	0	0	0
Fallacia clepsidroides	S	1	0	0	0	1	0	0	0	1	0	0
Fallacia cryptolyra	S	1	0	0	0	1	0	0	0	1	0	0
Fallacia florinae	S	1	0	0	0	1	0	0	0	1	0	0
Fallacia vitrea	S	1	0	0	0	1	0	0	0	1	0	0
Fragilaria capucina	S	0	0	1	0	0	1	1	0	0	0	0
Fragilaria exigua	S	0	0	1	0	0	1	1	0	0	0	0
Fragilaria gedanensis	S	0	0	0	1	0	0	1	0	0	0	0
Fragilaria henryi	S	0	0	1	0	0	1	1	0	0	0	0
Fragilaria zeilleri	S	0	0	1	0	0	1	1	0	0	0	0
Fragilariforma virescens	L	0	0	1	0	0	1	1	0	0	0	0
Frustulia crassinervia	L	1	0	0	0	1	1	1	0	0	0	0
Frustulia rhomboides	L	1	0	0	0	1	1	1	0	0	0	0
Frustulia saxonica	L	1	0	0	0	1	1	1	0	0	0	0
Gomphonemopsis cf. pseudexigua	S	1	0	0	1	0	1	1	0	0	0	0
Gomphonema angustatum	S	1	0	0	1	0	0	1	0	0	0	0
Gomphonema exiguum	S	1	0	0	1	0	1	1	0	0	0	0
Gomphonema cf. graciledictum	L	1	0	0	1	0	0	1	0	0	0	0
Gomphonema hebridense	S	1	0	0	1	0	0	1	0	0	0	0
Gomphonema olivaceum	S	1	0	0	1	0	1	1	0	0	0	0
Gomphonema parvulum	S	1	0	0	1	0	0	1	0	0	0	0
Halamphora coffeaeformis	S	1	1	0	0	0	0	0	1	0	0	0
Halamphora exigua	L	1	1	0	0	0	0	0	1	0	0	0
Halamphora holsatica	L	1	1	0	0	0	0	0	1	0	0	0
Halamphora cf. hybrida	L	1	1	0	0	0	0	0	1	0	0	0
Halamphora cf. tenerrima	S	1	1	0	0	0	0	0	1	0	0	0
Halamphora veneta	S	1	1	0	0	0	0	0	1	0	0	0
Halamphora oligotraphenta	S	1	1	0	0	0	0	0	1	0	0	0
Hantzschia amphioxys	S	1	0	0	0	1	0	0	0	1	0	0
Humidophila perpusilla	S	1	0	0	0	1	1	1	0	0	0	0
Karayevia clevei	S	1	0	1	0	0	0	0	1	0	0	0
Karayevia laterostrata	S	1	0	1	0	0	0	0	1	0	0	0
Labellicula supralitoralis	S	1	0	0	0	1	0	0	0	1	0	0
Licmophora gracilis	L	0	0	0	1	0	1	1	0	0	0	0
Licmophora oedipus	L	0	0	0	1	0	1	1	0	0	0	0
Luticola mutica	S	1	0	0	0	1	0	0	0	1	0	0
Martyana atomus	S	0	0	1	0	0	1	1	0	0	0	0
Martyana schulzii	S	0	0	0	1	0	0	1	0	0	0	0
Mastogloia elliptica	L	1	0	0	0	1	0	0	0	1	0	0
Mastogloia pumila	L	1	0	0	0	1	0	0	0	1	0	0
Mastogloia smithii	L	1	0	0	0	1	0	0	0	1	0	0
Mayamaea atomus	S	1	0	0	0	1	0	0	0	1	0	0
Mayamaea permitis	S	1	0	0	0	1	0	0	0	1	0	0
Melosira nummuloides	L	0	0	0	0	1	1	0	0	0	1	0
Melosira varians	L	0	0	0	0	1	1	1	0	0	0	0
Navicula bottnica	L	1	0	0	0	1	0	0	0	1	0	0
Navicula cryptocephala	S	1	0	0	0	1	0	0	0	1	0	0
Navicula cryptotenella	S	1	0	0	0	1	0	0	0	1	0	0
Navicula erifuga	S	1	0	0	0	1	0	0	0	1	0	0
Navicula gregaria	S	1	0	0	0	1	0	0	0	1	0	0
Navicula lanceolata	L	1	0	0	0	1	0	0	0	1	0	0
Navicula laterostrata	S	1	0	0	0	1	0	0	0	1	0	0
Navicula margalithii	L	1	0	0	0	1	0	0	0	1	0	0
Navicula meniscus	L	1	0	0	0	1	0	0	0	1	0	0
Navicula minima	S	1	0	0	0	1	0	0	0	1	0	0
Navicula mollis	S	1	0	0	0	1	0	0	0	1	0	0
Navicula oestrupii	S	1	0	0	0	1	0	0	0	1	0	0
Navicula perminuta	S	1	0	0	0	1	0	0	0	1	0	0
Navicula phyllepta	S	1	0	0	0	1	0	0	0	1	0	0
Navicula radiosa	L	1	0	0	0	1	0	0	0	1	0	0
Navicula rhyncocephala	L	1	0	0	0	1	0	0	0	1	0	0
Navicula salinarum	L	1	0	0	0	1	0	0	0	1	0	0
Navicula tenelloides	S	1	0	0	0	1	0	0	0	1	0	0
Navicula tripunctata	L	1	0	0	0	1	0	0	0	1	0	0
Navicula veneta	S	1	0	0	0	1	0	0	0	1	0	0
Nitzschia acidoclinata	S	1	0	0	0	1	0	0	0	1	0	0
Nitzschia aurariae	S	1	0	0	0	1	0	0	0	1	0	0
Nitzschia bacillum	S	1	0	0	0	1	0	0	0	1	0	0
Nitzschia capitellata	S	1	0	0	0	1	0	0	0	1	0	0
Nitzschia commutata	L	1	0	0	0	1	0	0	0	1	0	0
Nitzschia frustulum	S	1	0	0	0	1	0	0	0	1	0	0
Nitzschia hantzschiana	S	1	0	0	0	1	0	0	0	1	0	0
Nitzschia inconspicua	S	1	0	0	0	1	0	0	0	1	0	0
Nitzschia liebetruthii	S	1	0	0	0	1	0	0	0	1	0	0
Nitzschia microcephala	S	1	0	0	0	1	0	0	0	1	0	0
Nitzschia cf. microcephala	S	1	0	0	0	1	0	0	0	1	0	0
Nitzschia nana	S	1	0	0	0	1	0	0	0	1	0	0
Nitzschia palea	S	1	0	0	0	1	0	0	0	1	0	0
Nitzschia cf. palea	S	1	0	0	0	1	0	0	0	1	0	0
Nitzschia sp. (cf. palea)	S	1	0	0	0	1	0	0	0	1	0	0
Nitzschia palea var. debilis	S	1	0	0	0	1	0	0	0	1	0	0
Nitzschia paleacea	S	1	0	0	0	1	0	0	0	1	0	0
Nitzschia cf. paleacea	S	1	0	0	0	1	0	0	0	1	0	0
Nitzschia perminuta	S	1	0	0	0	1	0	0	0	1	0	0
Nitzschia pusilla	S	1	0	0	0	1	0	0	0	1	0	0
Nitzschia recta	L	1	0	0	0	1	0	0	0	1	0	0
Nitzschia terrestris	S	1	0	0	0	1	0	0	0	1	0	0
Nitzschia cf. thermaloides	L	1	0	0	0	1	0	0	0	1	0	0
Nitzschia tubicola	S	1	0	0	0	1	0	0	0	1	0	0
Nitzschia valdestriata	S	1	0	0	0	1	0	0	0	1	0	0
Opephora guenter-grassii	S	0	0	0	1	0	1	1	0	0	0	0
Opephora olsenii	S	0	0	1	0	0	1	1	0	0	0	0
Pauliella taeniata	S	1	0	0	0	1	1	0	0	0	1	0
Petroneis marina	L	1	0	0	0	1	0	0	0	1	0	0
Pinnularia appendiculata	S	1	0	0	0	1	0	0	0	1	0	0
Pinnularia borealis	L	1	0	0	0	1	0	0	0	1	0	0
Pinnularia intermedia	S	1	0	0	0	1	0	0	0	1	0	0
Pinnularia interrupta	L	1	0	0	0	1	0	0	0	1	0	0
Pinnularia lagerstedtii	S	1	0	0	0	1	0	0	0	1	0	0
Pinnularia maior	L	1	0	0	0	1	0	0	0	1	0	0
Pinnularia microstauron	L	1	0	0	0	1	0	0	0	1	0	0
Pinnularia subcapitata	S	1	0	0	0	1	0	0	0	1	0	0
Pinnularia subcapitata var. hilseana	S	1	0	0	0	1	0	0	0	1	0	0
Placoneis clementis	S	1	0	0	0	1	0	0	0	1	0	0
Planothidium delicatulum	S	1	1	0	0	0	0	0	1	0	0	0
Planothidium engelbrechtii	S	1	1	0	0	0	0	0	1	0	0	0
Planothidium hauckianum	S	1	1	0	0	0	0	0	1	0	0	0
Psammothidium chlidanos	S	1	0	0	1	0	0	0	1	0	0	0
Psammothidium lauenburgianum	S	1	1	0	1	0	0	0	1	0	0	0
Psammothidium punctulatum	S	1	1	0	1	0	0	0	1	0	0	0
Pseudofallacia tenera	S	1	0	0	0	1	0	0	0	1	0	0
Pseudostaurosira brevistriata	S	0	0	1	0	0	1	1	0	0	0	0
Pseudostaurosira elliptica	S	0	0	1	0	0	1	1	0	0	0	0
Rhoicosphenia abbreviata	S	0	0	0	1	0	1	0	1	0	0	0
Sellaphora submuralis	S	1	0	0	0	1	0	0	0	1	0	0
Sellaphora vitabunda	S	1	0	0	0	1	0	0	0	1	0	0
Stauroneis anceps	L	1	0	0	0	1	0	0	0	1	0	0
Stauroneis lundii	S	1	0	0	0	1	0	0	0	1	0	0
Stauroneis prominula	S	1	0	0	0	1	0	0	0	1	0	0
Stauroneis simulans	L	1	0	0	0	1	0	0	0	1	0	0
Stauroneis cf. subgracilis	S	1	0	0	0	1	0	0	0	1	0	0
Staurophora anuschkae	S	1	0	0	0	1	0	0	0	1	0	0
Staurosira construens	S	0	0	1	0	0	1	1	0	0	0	0
Staurosirella martyi	L	0	0	1	0	0	1	1	0	0	0	0
Staurosirella pinnata	S	0	0	1	0	0	1	1	0	0	0	0
Surirella brebissonii	L	1	0	0	0	1	0	0	0	1	0	0
Tabellaria flocculosa	L	0	0	0	0	1	1	1	0	0	0	0
Tabularia fasciculata	L	0	0	1	0	0	0	1	0	0	0	0
Tabularia waernii	S	0	0	1	0	0	0	1	0	0	0	0
Tryblionella angustata	L	1	0	0	0	1	0	0	0	1	0	0
Tryblionella compressa	L	1	0	0	0	1	0	0	0	1	0	0
Tryblionella debilis	S	1	0	0	0	1	0	0	0	1	0	0
Tryblionella levidensis	L	1	0	0	0	1	0	0	0	1	0	0

## Sheet: Data S5
Environmental data June and coordinates
Rock pool no.	pH	Conductivity (mS/cm)	Total phosphorus (mg/l)	Pool volume (m3)	Distance to sea (m)	Distance to mainland (km)	Latitude	Longitude
1	8.88	9.85	0.034	0.25623	1.8	1.418	59.8324	23.2649
2	9.01	43.63	2.619	0.002628	1.4	1.415	59.8324	23.2648
3	8.94	10.33	0.153	0.0613542	1.9	1.411	59.8323	23.2646
4	9	11.83	0.317	0.016353	2.5	1.409	59.8323	23.2645
5	10.16	1.14	0.813	0.2232	14	1.391	59.8324	23.2644
6	10.04	0.48	0.129	2.38133	8	1.384	59.8325	23.2642
7	6.52	0.19	0.051	0.115077	18	1.383	59.8325	23.2643
8	7.43	0.26	0.174	0.08704	3	1.402	59.8326	23.2651
9	8.14	25.76	2.854	0.003816	2.9	1.409	59.8323	23.2647
10	9.29	18.85	1.008	0.80325	4.4	0.877	59.8266	23.2066
11	9.96	12.85	0.213	0.0616667	3	0.88	59.8266	23.2067
12	8.95	16.34	6.809	0.001725	4.7	0.884	59.8266	23.2067
13	7.47	0.22	0.208	0.172568	19	0.892	59.8267	23.2071
14	8.72	10.23	0.512	0.013804	2	0.92	59.8265	23.2075
15	8	10.18	0.028	0.5175	3.6	2.767	59.8162	23.2491
16	8.2	10.22	0.042	0.1938	7.4	2.765	59.8162	23.2491
17	9	10.07	0.049	0.096	5.8	2.763	59.8163	23.249
18	6.5	0.366	0.284	0.42	9.2	2.764	59.8163	23.2493
19	6.4	0.888	0.547	1.12	10.4	2.765	59.8163	23.2494
20	6.7	0.597	0.395	2.09767	12	2.755	59.8164	23.2494
21	6.6	0.207	0.096	0.0834167	7.4	2.746	59.8165	23.2496
22	8.9	11.58	0.05	0.0288	0.9	2.747	59.8165	23.2497
23	6.4	2.4	0.398	0.1922	14.4	2.762	59.8163	23.2493
24	8.5	9.84	0.074	2.88093	5	2.166	59.8103	23.205
25	8.8	11.74	0.087	0.01	6.4	2.169	59.8103	23.205
26	9.4	12.61	0.042	0.0045	0.9	2.177	59.8102	23.205
27	9.4	10.12	0.052	0.0117333	1	2.177	59.8102	23.205
28	9	9.54	0.127	0.0196	1	2.168	59.8104	23.2053
29	9.2	12.6	0.169	0.011305	2.3	2.156	59.8105	23.2053
30	8.8	10.56	0.057	1.4703	11	2.157	59.8104	23.2051
31	9.2	2.25	0.432	1.365	14.4	2.148	59.8105	23.205
32	8.2	10.94	0.123	0.203667	6.8	2.147	59.8105	23.2048
33	8.1	10.4	0.153	0.0572	5.8	2.148	59.8104	23.2048
34	8.3	10.51	0.052	1.6317	2.2	2.151	59.8117	23.2091
35	8.2	3.28	2.705	0.0612	2	2.146	59.8117	23.2092
36	9.2	10.74	0.07	2.01067	2.9	2.152	59.8118	23.2095
37	8.4	10.67	0.125	1.6432	10	2.167	59.8117	23.2097
38	8.9	11.11	0.073	2.3667	4.3	2.166	59.8116	23.2094
39	9	11.03	0.107	0.435625	9	2.167	59.8117	23.2098
40	8.8	10.84	0.075	2.2704	4.4	2.156	59.8119	23.21
41	8.1	0.868	2.984	0.133	12.6	2.147	59.8121	23.2101
42	8.7	0.84	4.296	1.5104	8.2	2.143	59.8121	23.2101
43	9.7	11.12	0.077	6.18	2.95	2.912	59.8146	23.2459
44	10	11.39	0.077	1.10817	5.2	2.909	59.8146	23.2457
45	9.6	13.21	0.069	0.242	5.75	2.894	59.8147	23.2456
46	9.4	13.86	0.144	0.04095	8.5	2.889	59.8148	23.2456
47	9.3	4.34	0.083	3.5224	15.6	2.894	59.8147	23.2458
48	9.6	0.541	0.411	0.034	20.3	2.89	59.8148	23.2458
49	9.7	0.663	0.865	0.4092	19.5	2.903	59.8147	23.2461
50	7.3	0.222	0.118	0.6417	22.6	2.904	59.8147	23.2463
51	4.9	0.397	0.092	0.130667	25.7	2.904	59.8147	23.2464
52	9.4	0.373	0.141	0.287467	15	2.909	59.8147	23.2466
53	9.7	10.72	0.066	0.601067	5.1	2.912	59.8132	23.2357
54	9.9	14.9	0.168	0.06	7.4	2.909	59.8133	23.2357
55	9.7	17.51	0.243	0.0182	4.7	2.906	59.8133	23.2358
56	9.5	11.4	0.06	0.5684	4.6	2.899	59.8133	23.2356
57	9.5	30.6	0.211	0.0091	2.7	2.884	59.8135	23.2354
58	9.5	18.01	0.195	0.0195	9.9	2.872	59.8136	23.2352
59	9.3	0.399	0.193	0.0970667	20.5	2.865	59.8136	23.2353
60	8.8	0.392	0.054	0.178208	22.1	2.86	59.8137	23.2353
61	8.9	0.581	0.046	0.3003	10.8	2.861	59.8136	23.235
62	7.2	0.302	0.042	0.4214	10.5	2.851	59.8137	23.2347
63	7.9	2.64	0.06	1.19093	8.4	1.32	59.8432	23.2733
64	9	0.123	0.132	0.0849333	12.5	1.322	59.8432	23.2734
65	7.4	0.074	0.044	0.624	17.6	1.315	59.8433	23.2732
66	9.2	0.063	0.03	0.1702	13	1.32	59.8433	23.2733
67	9.6	0.103	0.142	0.0528	7.7	1.324	59.8433	23.2734
68	7.5	0.035	0.085	0.1316	16.9	1.324	59.8435	23.2734
69	7.6	0.042	0.116	0.0741	13.1	1.327	59.8436	23.2735
70	8.8	0.419	0.084	0.0113333	1	1.336	59.8434	23.2736
71	9.4	7.99	0.085	0.334125	1.3	1.336	59.8434	23.2736
72	9.2	13.12	0.652	0.0424	1.3	2.058	59.8422	23.2863
73	10	9.47	0.307	0.08385	3.4	2.066	59.8422	23.2865
74	9.8	7.37	0.124	0.146933	4.5	2.073	59.8422	23.2866
75	9.4	12.47	0.233	0.0126	6.3	2.077	59.8422	23.2867
76	9.6	9.4	0.093	0.16095	12	2.08	59.8422	23.2867
77	9.7	2.84	0.772	0.391	16	2.092	59.8423	23.287
78	10.1	9.85	0.312	0.0454667	7.9	2.096	59.8422	23.287
79	10.2	9.57	0.089	3.2088	2.35	2.097	59.8421	23.287
80	9.8	11.18	0.179	0.4446	4	2.112	59.8422	23.2873
81	10.3	8.52	0.549	0.561167	4.5	2.142	59.8422	23.2879
82	9.1	4.07	0.338	0.153333	3.1	0.052	59.8407	23.2424
83	9.5	2.054	0.238	0.0009	5.4	0.051	59.8407	23.2424
84	9.7	0.13	0.251	0.0315	7	0.049	59.8407	23.2423
85	9.6	0.471	2.48	0.008	1.8	0.046	59.8408	23.2424
86	10	0.666	0.647	0.0494	0.9	0.035	59.8408	23.2422
87	9.6	0.732	2.575	0.00192	1.8	0.035	59.8408	23.2422
88	10.1	10.63	0.539	0.0098	1.4	0.037	59.8408	23.2421
89	10.1	2.94	0.513	0.0383333	3.3	0.039	59.8408	23.2422
90	9.7	5.77	0.49	0.031	2.6	0.041	59.8408	23.2422
91	9.4	9.3	0.342	0.4	0.9	0.045	59.8407	23.2422

## Sheet: Data S6
Environmental data September
Rock pool no.	pH	Conductivity (mS/cm)	Total phosphorus (mg/l)	Pool volume (m3)	Distance to sea (m)	Distance to mainland (km)
1	8.3	8.8	0.041	0.293825	0.1	1.418
2	8.6	8.47	0.053	0.0128333	0.7	1.415
3	8.6	8.51	0.044	0.1482	0.1	1.411
4	8.6	8.5	0.045	0.01925	1	1.409
5	8.5	8.57	0.057	1.21933	3.4	1.391
6	8.9	0.161	0.064	2.0553	3.8	1.384
7	8.6	0.071	0.051	1.21	13.4	1.383
8	7.8	0.088	0.041	0.1764	1.1	1.402
9	9.1	8.93	0.038	0.035625	1.4	1.409
10	8	8.66	0.044	0.688	0.1	0.877
11	8.2	8.62	0.064	0.168	0.1	0.88
12	8.4	8.68	0.046	0.143733	0.1	0.884
13	7.8	0.175	0.031	0.937333	14.6	0.892
14	8.2	8.67	0.032	0.112	0.1	0.92
15	8.6	8.92	0.028	0.572	2.1	2.767
16	9.2	8.93	0.019	0.284167	4.5	2.765
17	9.6	7.06	0.016	0.1056	5.1	2.763
18	7.6	1.591	0.047	0.2574	5.6	2.764
19	8.2	0.605	0.05	1.0368	8.2	2.765
20	8.1	0.352	0.02	2.41593	11.6	2.755
21	7.9	0.653	0.008	0.0825	5.5	2.746
22	9.3	9.15	0.033	0.036	0.7	2.747
23	9.7	1.154	0.499	0.789333	12.2	2.762
24	9	8.63	0.036	2.1607	4.5	2.166
25	9.9	8.99	0.076	0.0099	4.3	2.169
26	10.1	8.81	0.022	0.0054	0.5	2.177
27	10.2	8.52	0.036	0.00853333	0.6	2.177
28	9.3	8.43	0.032	0.014	0.5	2.168
29	10.1	8.77	0.023	0.01292	1.9	2.156
30	9.3	8.88	0.029	1.46271	8.4	2.157
31	9.2	8.79	0.035	1.1375	13.6	2.148
32	9.2	9	0.024	0.27	6.4	2.147
33	9.3	8.7	0.011	0.043125	5.25	2.148
34	8.5	8.01	0.031	1.33207	1.85	2.151
35	8.1	8.52	0.033	0.066	1.8	2.146
36	9	8.08	0.021	1.575	1.8	2.152
37	8.6	7.94	0.023	1.612	0.5	2.167
38	8.6	8.07	0.02	2.814	1.5	2.166
39	9.2	8.17	0.021	0.44625	5.8	2.167
40	8.4	7.95	0.026	1.7425	2	2.156
41	8.7	7.61	0.036	0.174	8.8	2.147
42	8.3	7.55	0.04	0.732	7.8	2.143
43	8.5	8.43	0.036	6.89	2.9	2.912
44	9.1	8.63	0.025	1.58175	5.2	2.909
45	9.2	7.14	0.028	0.367033	5.75	2.894
46	9.6	4.22	0.041	0.06615	8.5	2.889
47	8.8	7.7	0.023	6.4792	15.6	2.894
48	9.1	5.37	0.016	0.06105	20.3	2.89
49	8.9	7.61	0.022	0.545133	19.5	2.903
50	8.6	7.47	0.014	0.879367	22.6	2.904
51	4.5	0.36	0.017	0.13	25.7	2.904
52	8.4	2.091	0.012	0.3575	15	2.909
53	7.7	7.32	0.049	0.461533	5.1	2.912
54	8.7	8.1	0.017	0.0864	7.4	2.909
55	8.3	8.59	0.035	0.0373333	4.7	2.906
56	8.7	6.88	0.033	0.682	4.6	2.899
57	9.2	6.6	0.035	0.0766333	0.7	2.884
58	9.3	6.73	0.028	0.0298667	9.9	2.872
59	8.9	4.4	0.021	0.148625	20.5	2.865
60	6.3	4.08	0.015	0.324	22.1	2.86
61	7.6	5.91	0.026	0.314333	10.8	2.861
62	8	7.95	0.051	0.3971	10.5	2.851
63	8.2	2.75	0.036	1.092	6.9	1.32
64	9	0.103	0.061	0.07605	9.8	1.322
65	7.3	0.045	0.017	0.532	16	1.315
66	7.6	0.046	0.02	0.1924	12.9	1.32
67	8.2	0.045	0.114	0.0555333	6.4	1.324
68	7.1	0.026	0.056	0.143733	16.6	1.324
69	6.9	0.029	0.019	0.06153	12.2	1.327
70	9.3	8.91	0.028	0.012825	0.9	1.336
71	8.8	8.99	0.032	0.423225	0.5	1.336
72	7.8	8.66	0.033	0.150167	1.3	2.058
73	8.7	8.22	0.028	0.1045	3.4	2.066
74	8.8	5.49	0.033	0.2025	4.5	2.073
75	9.2	2.31	0.07	0.0144	6.3	2.077
76	9.1	7.19	0.054	0.190125	12	2.08
77	8.6	2.34	0.084	0.6156	16	2.092
78	9.1	6.36	0.039	0.0589333	7.9	2.096
79	9.4	8.88	0.034	2.3571	2.35	2.097
80	9	8.15	0.056	0.729867	4	2.112
81	9.2	4.76	0.265	0.6273	4.5	2.142
82	9.7	0.25	0.082	0.1152	2.1	0.052
83	9.7	0.231	0.219	0.003	5.4	0.051
84	8	0.204	0.048	0.0696	6.4	0.049
85	9.5	0.244	0.709	0.00653333	1.8	0.046
86	9.2	0.522	0.385	0.0753667	0.9	0.035
87	9.1	1.947	0.744	0.00175	1.8	0.035
88	9.8	7.86	0.058	0.0096	1.4	0.037
89	9.4	4.43	0.071	0.0364167	3.3	0.039
90	9	5.47	0.143	0.04	2.6	0.041
91	8.5	8.96	0.048	0.3975	0.9	0.045
